# Supplementary material for: Sequence Analysis of Insecticide Action and Detoxification-Related Genes in the Insect Pest Natural Enemy Pardosa pseudoannulata
Source: PLoS One. 2015 Apr 29;10(4):e0125242. doi: 10.1371/journal.pone.0125242 (PMC4414451; doi:10.1371/journal.pone.0125242)
Supplement: S2 Table — (XLSX) [file pone.0125242.s009.xlsx]

## Sheet: Sheet1
S2 Table. Distribution of KEGG function classification of the P. pseudoannulata transcriptome.
Pathway	All genes with pathway annotation	Pathway ID
Metabolic pathways	2134 (12.37%)	ko01100
Focal adhesion	669 (3.88%)	ko04510
Pathways in cancer	647 (3.75%)	ko05200
Regulation of actin cytoskeleton	623 (3.61%)	ko04810
RNA transport	492 (2.85%)	ko03013
Endocytosis	457 (2.65%)	ko04144
Purine metabolism	447 (2.59%)	ko00230
Spliceosome	441 (2.56%)	ko03040
Tight junction	432 (2.5%)	ko04530
MAPK signaling pathway	419 (2.43%)	ko04010
Vascular smooth muscle contraction	415 (2.4%)	ko04270
Amoebiasis	409 (2.37%)	ko05146
Epstein-Barr virus infection	404 (2.34%)	ko05169
Neuroactive ligand-receptor interaction	390 (2.26%)	ko04080
HTLV-I infection	387 (2.24%)	ko05166
Ubiquitin mediated proteolysis	381 (2.21%)	ko04120
Transcriptional misregulation in cancer	358 (2.07%)	ko05202
Calcium signaling pathway	351 (2.03%)	ko04020
Dilated cardiomyopathy	342 (1.98%)	ko05414
Hypertrophic cardiomyopathy (HCM)	341 (1.98%)	ko05410
Huntington's disease	335 (1.94%)	ko05016
Protein processing in endoplasmic reticulum	333 (1.93%)	ko04141
Cell cycle	326 (1.89%)	ko04110
Axon guidance	322 (1.87%)	ko04360
Pyrimidine metabolism	312 (1.81%)	ko00240
Adherens junction	311 (1.8%)	ko04520
Phagosome	307 (1.78%)	ko04145
Lysosome	302 (1.75%)	ko04142
mRNA surveillance pathway	291 (1.69%)	ko03015
Vibrio cholerae infection	288 (1.67%)	ko05110
Chemokine signaling pathway	287 (1.66%)	ko04062
Alzheimer's disease	286 (1.66%)	ko05010
ECM-receptor interaction	286 (1.66%)	ko04512
Wnt signaling pathway	283 (1.64%)	ko04310
Salmonella infection	278 (1.61%)	ko05132
Herpes simplex infection	268 (1.55%)	ko05168
Insulin signaling pathway	265 (1.54%)	ko04910
Influenza A	264 (1.53%)	ko05164
Bile secretion	251 (1.45%)	ko04976
Gastric acid secretion	251 (1.45%)	ko04971
Glutamatergic synapse	245 (1.42%)	ko04724
Progesterone-mediated oocyte maturation	239 (1.38%)	ko04914
Toxoplasmosis	235 (1.36%)	ko05145
Ribosome biogenesis in eukaryotes	235 (1.36%)	ko03008
Vasopressin-regulated water reabsorption	230 (1.33%)	ko04962
Leukocyte transendothelial migration	229 (1.33%)	ko04670
Fc gamma R-mediated phagocytosis	229 (1.33%)	ko04666
Tuberculosis	228 (1.32%)	ko05152
Lysine degradation	227 (1.32%)	ko00310
Bacterial invasion of epithelial cells	225 (1.3%)	ko05100
Salivary secretion	223 (1.29%)	ko04970
Pancreatic secretion	219 (1.27%)	ko04972
Pathogenic Escherichia coli infection	217 (1.26%)	ko05130
Small cell lung cancer	214 (1.24%)	ko05222
Cell adhesion molecules (CAMs)	213 (1.23%)	ko04514
Phosphatidylinositol signaling system	213 (1.23%)	ko04070
Dopaminergic synapse	212 (1.23%)	ko04728
Viral myocarditis	209 (1.21%)	ko05416
Oocyte meiosis	205 (1.19%)	ko04114
ABC transporters	200 (1.16%)	ko02010
Neurotrophin signaling pathway	196 (1.14%)	ko04722
Cardiac muscle contraction	190 (1.1%)	ko04260
T cell receptor signaling pathway	187 (1.08%)	ko04660
Shigellosis	185 (1.07%)	ko05131
Retrograde endocannabinoid signaling	184 (1.07%)	ko04723
Protein digestion and absorption	182 (1.05%)	ko04974
Amyotrophic lateral sclerosis (ALS)	181 (1.05%)	ko05014
Serotonergic synapse	180 (1.04%)	ko04726
RNA degradation	177 (1.03%)	ko03018
Glycerophospholipid metabolism	176 (1.02%)	ko00564
Melanogenesis	175 (1.01%)	ko04916
Alcoholism	175 (1.01%)	ko05034
RNA polymerase	174 (1.01%)	ko03020
Cholinergic synapse	171 (0.99%)	ko04725
Prostate cancer	171 (0.99%)	ko05215
Prion diseases	171 (0.99%)	ko05020
GnRH signaling pathway	170 (0.99%)	ko04912
Arrhythmogenic right ventricular cardiomyopathy (ARVC)	169 (0.98%)	ko05412
ErbB signaling pathway	167 (0.97%)	ko04012
Gap junction	166 (0.96%)	ko04540
Notch signaling pathway	166 (0.96%)	ko04330
Peroxisome	165 (0.96%)	ko04146
Carbohydrate digestion and absorption	164 (0.95%)	ko04973
Parkinson's disease	163 (0.94%)	ko05012
VEGF signaling pathway	162 (0.94%)	ko04370
Long-term potentiation	160 (0.93%)	ko04720
Renal cell carcinoma	156 (0.9%)	ko05211
Starch and sucrose metabolism	152 (0.88%)	ko00500
Amino sugar and nucleotide sugar metabolism	150 (0.87%)	ko00520
Ribosome	149 (0.86%)	ko03010
Inositol phosphate metabolism	146 (0.85%)	ko00562
TGF-beta signaling pathway	144 (0.83%)	ko04350
Hepatitis C	143 (0.83%)	ko05160
Cytokine-cytokine receptor interaction	142 (0.82%)	ko04060
Dorso-ventral axis formation	141 (0.82%)	ko04320
Hedgehog signaling pathway	140 (0.81%)	ko04340
Measles	139 (0.81%)	ko05162
Galactose metabolism	136 (0.79%)	ko00052
GABAergic synapse	136 (0.79%)	ko04727
Synaptic vesicle cycle	135 (0.78%)	ko04721
Amphetamine addiction	135 (0.78%)	ko05031
Glioma	134 (0.78%)	ko05214
Mineral absorption	133 (0.77%)	ko04978
Fanconi anemia pathway	131 (0.76%)	ko03460
Oxidative phosphorylation	130 (0.75%)	ko00190
Complement and coagulation cascades	129 (0.75%)	ko04610
B cell receptor signaling pathway	128 (0.74%)	ko04662
Colorectal cancer	128 (0.74%)	ko05210
Adipocytokine signaling pathway	127 (0.74%)	ko04920
Long-term depression	126 (0.73%)	ko04730
Morphine addiction	124 (0.72%)	ko05032
mTOR signaling pathway	123 (0.71%)	ko04150
Arginine and proline metabolism	123 (0.71%)	ko00330
Basal transcription factors	121 (0.7%)	ko03022
Epithelial cell signaling in Helicobacter pylori infection	121 (0.7%)	ko05120
Endometrial cancer	119 (0.69%)	ko05213
Chronic myeloid leukemia	119 (0.69%)	ko05220
Fc epsilon RI signaling pathway	118 (0.68%)	ko04664
Legionellosis	117 (0.68%)	ko05134
Osteoclast differentiation	117 (0.68%)	ko04380
Phototransduction - fly	116 (0.67%)	ko04745
Aminoacyl-tRNA biosynthesis	116 (0.67%)	ko00970
Nucleotide excision repair	114 (0.66%)	ko03420
p53 signaling pathway	114 (0.66%)	ko04115
Cocaine addiction	114 (0.66%)	ko05030
Tyrosine metabolism	114 (0.66%)	ko00350
Endocrine and other factor-regulated calcium reabsorption	113 (0.65%)	ko04961
Pancreatic cancer	113 (0.65%)	ko05212
PPAR signaling pathway	110 (0.64%)	ko03320
Vitamin digestion and absorption	110 (0.64%)	ko04977
Chagas disease (American trypanosomiasis)	109 (0.63%)	ko05142
Hematopoietic cell lineage	109 (0.63%)	ko04640
Basal cell carcinoma	108 (0.63%)	ko05217
Valine, leucine and isoleucine degradation	107 (0.62%)	ko00280
Cytosolic DNA-sensing pathway	106 (0.61%)	ko04623
Toll-like receptor signaling pathway	104 (0.6%)	ko04620
Natural killer cell mediated cytotoxicity	103 (0.6%)	ko04650
Glycerolipid metabolism	102 (0.59%)	ko00561
Fatty acid metabolism	101 (0.59%)	ko00071
Jak-STAT signaling pathway	101 (0.59%)	ko04630
Non-small cell lung cancer	100 (0.58%)	ko05223
NF-kappa B signaling pathway	100 (0.58%)	ko04064
Drug metabolism - cytochrome P450	99 (0.57%)	ko00982
Malaria	98 (0.57%)	ko05144
Glycolysis / Gluconeogenesis	97 (0.56%)	ko00010
Melanoma	94 (0.54%)	ko05218
Tryptophan metabolism	94 (0.54%)	ko00380
DNA replication	94 (0.54%)	ko03030
Arachidonic acid metabolism	93 (0.54%)	ko00590
Drug metabolism - other enzymes	92 (0.53%)	ko00983
Apoptosis	91 (0.53%)	ko04210
Fat digestion and absorption	90 (0.52%)	ko04975
Type II diabetes mellitus	89 (0.52%)	ko04930
Pyruvate metabolism	89 (0.52%)	ko00620
Glutathione metabolism	88 (0.51%)	ko00480
Retinol metabolism	88 (0.51%)	ko00830
Metabolism of xenobiotics by cytochrome P450	81 (0.47%)	ko00980
N-Glycan biosynthesis	81 (0.47%)	ko00510
Propanoate metabolism	80 (0.46%)	ko00640
Cysteine and methionine metabolism	79 (0.46%)	ko00270
beta-Alanine metabolism	79 (0.46%)	ko00410
Nicotine addiction	78 (0.45%)	ko05033
Pentose and glucuronate interconversions	77 (0.45%)	ko00040
Systemic lupus erythematosus	76 (0.44%)	ko05322
Pertussis	76 (0.44%)	ko05133
Homologous recombination	76 (0.44%)	ko03440
Bladder cancer	75 (0.43%)	ko05219
Aldosterone-regulated sodium reabsorption	74 (0.43%)	ko04960
Acute myeloid leukemia	73 (0.42%)	ko05221
Glycine, serine and threonine metabolism	72 (0.42%)	ko00260
Fructose and mannose metabolism	72 (0.42%)	ko00051
Antigen processing and presentation	72 (0.42%)	ko04612
Leishmaniasis	70 (0.41%)	ko05140
Olfactory transduction	69 (0.4%)	ko04740
Linoleic acid metabolism	69 (0.4%)	ko00591
Base excision repair	68 (0.39%)	ko03410
Rheumatoid arthritis	68 (0.39%)	ko05323
Steroid hormone biosynthesis	61 (0.35%)	ko00140
Alanine, aspartate and glutamate metabolism	61 (0.35%)	ko00250
NOD-like receptor signaling pathway	60 (0.35%)	ko04621
Staphylococcus aureus infection	59 (0.34%)	ko05150
Butanoate metabolism	59 (0.34%)	ko00650
Mismatch repair	58 (0.34%)	ko03430
MAPK signaling pathway - fly	56 (0.32%)	ko04013
Other types of O-glycan biosynthesis	55 (0.32%)	ko00514
Ether lipid metabolism	52 (0.3%)	ko00565
Glyoxylate and dicarboxylate metabolism	52 (0.3%)	ko00630
Riboflavin metabolism	51 (0.3%)	ko00740
Pantothenate and CoA biosynthesis	51 (0.3%)	ko00770
Fatty acid elongation	51 (0.3%)	ko00062
Citrate cycle (TCA cycle)	51 (0.3%)	ko00020
Proteasome	50 (0.29%)	ko03050
Proximal tubule bicarbonate reclamation	49 (0.28%)	ko04964
Thyroid cancer	47 (0.27%)	ko05216
alpha-Linolenic acid metabolism	46 (0.27%)	ko00592
Phenylalanine metabolism	46 (0.27%)	ko00360
Sphingolipid metabolism	46 (0.27%)	ko00600
Taste transduction	45 (0.26%)	ko04742
Phototransduction	44 (0.25%)	ko04744
Biosynthesis of unsaturated fatty acids	44 (0.25%)	ko01040
Pentose phosphate pathway	44 (0.25%)	ko00030
Glycosaminoglycan degradation	43 (0.25%)	ko00531
Other glycan degradation	43 (0.25%)	ko00511
Glycosaminoglycan biosynthesis - heparan sulfate	42 (0.24%)	ko00534
Renin-angiotensin system	41 (0.24%)	ko04614
Circadian rhythm - mammal	41 (0.24%)	ko04710
Glycosylphosphatidylinositol(GPI)-anchor biosynthesis	41 (0.24%)	ko00563
Non-homologous end-joining	41 (0.24%)	ko03450
One carbon pool by folate	40 (0.23%)	ko00670
Insect hormone biosynthesis	38 (0.22%)	ko00981
Porphyrin and chlorophyll metabolism	38 (0.22%)	ko00860
Histidine metabolism	38 (0.22%)	ko00340
RIG-I-like receptor signaling pathway	38 (0.22%)	ko04622
Regulation of autophagy	38 (0.22%)	ko04140
African trypanosomiasis	38 (0.22%)	ko05143
Nicotinate and nicotinamide metabolism	38 (0.22%)	ko00760
Protein export	35 (0.2%)	ko03060
Terpenoid backbone biosynthesis	35 (0.2%)	ko00900
Sulfur metabolism	35 (0.2%)	ko00920
Mucin type O-Glycan biosynthesis	35 (0.2%)	ko00512
Collecting duct acid secretion	33 (0.19%)	ko04966
Ascorbate and aldarate metabolism	33 (0.19%)	ko00053
Cyanoamino acid metabolism	32 (0.19%)	ko00460
SNARE interactions in vesicular transport	32 (0.19%)	ko04130
Fatty acid biosynthesis	30 (0.17%)	ko00061
Circadian rhythm - fly	30 (0.17%)	ko04711
Steroid biosynthesis	29 (0.17%)	ko00100
Folate biosynthesis	28 (0.16%)	ko00790
Primary immunodeficiency	27 (0.16%)	ko05340
Selenocompound metabolism	26 (0.15%)	ko00450
Autoimmune thyroid disease	22 (0.13%)	ko05320
Glycosaminoglycan biosynthesis - chondroitin sulfate	21 (0.12%)	ko00532
Glycosphingolipid biosynthesis - lacto and neolacto series	20 (0.12%)	ko00601
Sulfur relay system	18 (0.1%)	ko04122
Type I diabetes mellitus	14 (0.08%)	ko04940
Ubiquinone and other terpenoid-quinone biosynthesis	14 (0.08%)	ko00130
Butirosin and neomycin biosynthesis	12 (0.07%)	ko00524
Synthesis and degradation of ketone bodies	12 (0.07%)	ko00072
Taurine and hypotaurine metabolism	11 (0.06%)	ko00430
Glycosaminoglycan biosynthesis - keratan sulfate	10 (0.06%)	ko00533
Glycosphingolipid biosynthesis - ganglio series	10 (0.06%)	ko00604
Caffeine metabolism	10 (0.06%)	ko00232
Glycosphingolipid biosynthesis - globo series	9 (0.05%)	ko00603
Valine, leucine and isoleucine biosynthesis	9 (0.05%)	ko00290
Maturity onset diabetes of the young	9 (0.05%)	ko04950
Primary bile acid biosynthesis	7 (0.04%)	ko00120
Phenylalanine, tyrosine and tryptophan biosynthesis	7 (0.04%)	ko00400
Biotin metabolism	7 (0.04%)	ko00780
Lipoic acid metabolism	5 (0.03%)	ko00785
D-Arginine and D-ornithine metabolism	5 (0.03%)	ko00472
Intestinal immune network for IgA production	5 (0.03%)	ko04672
D-Glutamine and D-glutamate metabolism	4 (0.02%)	ko00471
Thiamine metabolism	4 (0.02%)	ko00730
Vitamin B6 metabolism	4 (0.02%)	ko00750
Lysine biosynthesis	3 (0.02%)	ko00300
Asthma	2 (0.01%)	ko05310
